# Supplementary material for: Urea Derivatives as H2S Scavengers
Source: Molecules. 2025 Feb 15;30(4):906. doi: 10.3390/molecules30040906 (PMC11858773; doi:10.3390/molecules30040906)
Supplement: Supplementary file 1 [file molecules-30-00906-s001.zip]

Archive with 1 entries (1 files):
- molecules-3454560-supplementary.pdf
